# Supplementary material for: Biotechnological Prospects of Thermoanerobacter AK15: End-Product Formation from Carbohydrates, Amino Acids, and Lignocellulosic and Macroalgae Hydrolysates
Source: Int J Mol Sci. 2024 Mar 20;25(6):3490. doi: 10.3390/ijms25063490 (PMC10971038; doi:10.3390/ijms25063490)
Supplement: Supplementary file 1 [file ijms-25-03490-s001.zip]

Archive with 1 entries (1 files):
- ijms-2885575-supplementary.pdf
